# Supplementary material for: Behavioural and antennal responses of Aedes aegypti (l.) (Diptera: Culicidae) gravid females to chemical cues from conspecific larvae
Source: PLoS One. 2021 Feb 24;16(2):e0247657. doi: 10.1371/journal.pone.0247657 (PMC7904138; doi:10.1371/journal.pone.0247657)
Supplement: S1 File — (XLSX) [file pone.0247657.s001.xlsx]

## Sheet: Oviposition - Larval density
	Absolute number
	5 larvae / 100 ml				20 larvae / 100 ml				100 larvae / 100 ml
Replicates	Ultrapure Water	Larvae holding water	Total eggs	A.O.I.	Ultrapure Water	Larvae holding water	Total eggs	A.O.I.	Ultrapure Water	Larvae holding water	Total eggs	A.O.I.
1	183	283	466	0.214592	243	417	660	0.263636	173	681	854	0.594848
2	289	439	728	0.206044	212	559	771	0.450065	246	637	883	0.442809
3	265	437	702	0.245014	131	450	581	0.549053	150	670	820	0.634146
4	320	485	805	0.204969	313	336	649	0.0354391	253	589	842	0.39905
5	149	404	553	0.461121	204	279	483	0.15528	143	338	481	0.405405
MEAN	241.2	409.6	650.8	0.266348	220.6	408.2	628.8	0.290695	193	583	776	0.495252
STD DEV	72.3685	76.4186	137.908	0.110084	65.9871	107.785	106.237	0.209984	52.8157	141.554	166.471	0.111005
STD ERR	32.3642	34.1754	61.6745	0.0492313	29.5103	48.2031	47.5104	0.0939076	23.6199	63.3048	74.448	0.049643
	Percentage
	5 larvae / 100 ml				20 larvae / 100 ml				100 larvae / 100 ml
Replicates	Ultrapure Water	Larvae holding water	Total eggs	A.O.I.	Ultrapure Water	Larvae holding water	Total eggs	A.O.I.	Ultrapure Water	Larvae holding water	Total eggs	A.O.I.
1	0.392704	0.607296	466	0.214592	0.368182	0.631818	660	0.263636	0.202576	0.797424	854	0.594848
2	0.396978	0.603022	728	0.206044	0.274968	0.725032	771	0.450065	0.278596	0.721404	883	0.442809
3	0.377493	0.622507	702	0.245014	0.225473	0.774527	581	0.549053	0.182927	0.817073	820	0.634146
4	0.397516	0.602484	805	0.204969	0.48228	0.51772	649	0.0354391	0.300475	0.699525	842	0.39905
5	0.269439	0.730561	553	0.461121	0.42236	0.57764	483	0.15528	0.297297	0.702703	481	0.405405
MEAN	0.366826	0.633174	650.8	0.266348	0.354653	0.645347	628.8	0.290695	0.252374	0.747626	776	0.495252
STD DEV	0.0550422	0.0550422	137.908	0.110084	0.104992	0.104992	106.237	0.209984	0.0555025	0.0555025	166.471	0.111005
STD ERR	0.0246156	0.0246156	61.6745	0.0492313	0.0469538	0.0469538	47.5104	0.0939076	0.0248215	0.0248215	74.448	0.049643
	MEAN				STD ERR
	Eau "claire"	Eau + larves	Total œufs	O.I.	Eau "claire"	Eau + larves	Total œufs	O.I.
5 larvae / 100 ml	241.2	409.6	650.8	0.266348	32.3642	34.1754	61.6745	0.0492313
20 larvae / 100 ml	220.6	408.2	628.8	0.290695	29.5103	48.2031	47.5104	0.0939076
100 larvae / 100 ml	193	583	776	0.495252	23.6199	63.3048	74.448	0.049643

## Sheet: Oviposition - synth. compounds
						Dose : 0.1 ppm
		Compound A - Isovaleric acid				Compound B - Myristoleic acid				Compound C - Myristic acid				Compound D - Pentadecanoic acid				Blend
	Replicates	Compound	UPW	Total eggs	A.O.I.	Compound	UPW	Total eggs	A.O.I.	Compound	UPW	Total eggs	A.O.I.	Compound	UPW	Total eggs	A.O.I.	Compound	UPW	Total eggs	A.O.I.
0.1 ppm Nb eggs	1	323	628	951	-0.320715	493	422	915	0.0775956	484	490	974	-0.00616016	450	368	818	0.100244	653	580	1233	0.0592052
	2	390	407	797	-0.02133	414	499	913	-0.0930997	374	663	1037	-0.278689	439	624	1063	-0.174036	527	528	1055	-0.000947867
	3	565	343	908	0.244493	365	654	1019	-0.283611	419	213	632	0.325949	222	322	544	-0.183824	441	370	811	0.0875462
	4	451	727	1178	-0.234295	270	610	880	-0.386364	87	227	314	-0.44586	145	87	232	0.25	397	380	777	0.021879
	5	193	200	393	-0.0178117	98	47	145	0.351724	115	148	263	-0.125475	71	141	212	-0.330189	107	232	339	-0.368732
	MEAN	384.4	461	845.4	-0.0699318	328	446.4	774.4	-0.066751	295.8	348.2	644	-0.106047	265.4	308.4	573.8	-0.0675607	425	418	843	-0.0402098
	STD DEV	139.183	214.246	288.401	0.220142	151.867	241.218	355.705	0.294038	182.345	219.234	359.706	0.292512	172.036	212.357	369.988	0.236025	202.825	138.463	337.802	0.186767
	STD ERR	62.2444	95.8139	128.977	0.0984504	67.9169	107.876	159.076	0.131498	81.5472	98.0446	160.865	0.130815	76.9367	94.9687	165.464	0.105553	90.7061	61.9225	151.07	0.0835249
		Compound A - Isovaleric acid				Compound B - Myristoleic acid				Compound C - Myristic acid				Compound D - Pentadecanoic acid				Blend
	Replicates	Compound	UPW	Total eggs	A.O.I.	Compound	UPW	Total eggs	A.O.I.	Compound	UPW	Total eggs	A.O.I.	Compound	UPW	Total eggs	A.O.I.	Compound	UPW	Total eggs	A.O.I.
0.1 ppm Pourcentages	1	0.339642	0.660358	951	-0.320715	0.538798	0.461202	915	0.0775956	0.49692	0.50308	974	-0.00616016	0.550122	0.449878	818	0.100244	0.529603	0.470397	1233	0.0592052
	2	0.489335	0.510665	797	-0.02133	0.45345	0.54655	913	-0.0930997	0.360656	0.639344	1037	-0.278689	0.412982	0.587018	1063	-0.174036	0.499526	0.500474	1055	-0.000947867
	3	0.622247	0.377753	908	0.244493	0.358194	0.641806	1019	-0.283611	0.662975	0.337025	632	0.325949	0.408088	0.591912	544	-0.183824	0.543773	0.456227	811	0.0875462
	4	0.382852	0.617148	1178	-0.234295	0.306818	0.693182	880	-0.386364	0.27707	0.72293	314	-0.44586	0.625	0.375	232	0.25	0.51094	0.48906	777	0.021879
	5	0.491094	0.508906	393	-0.0178117	0.675862	0.324138	145	0.351724	0.437262	0.562738	263	-0.125475	0.334906	0.665094	212	-0.330189	0.315634	0.684366	339	-0.368732
	MEAN	0.465034	0.534966	845.4	-0.0699318	0.466625	0.533375	774.4	-0.066751	0.446977	0.553023	644	-0.106047	0.46622	0.53378	573.8	-0.0675607	0.479895	0.520105	843	-0.0402098
	STD DEV	0.110071	0.110071	288.401	0.220142	0.147019	0.147019	355.705	0.294038	0.146256	0.146256	359.706	0.292512	0.118012	0.118012	369.988	0.236025	0.0933836	0.0933836	337.802	0.186767
	STD ERR	0.0492252	0.0492252	128.977	0.0984504	0.0657488	0.0657488	159.076	0.131498	0.0654077	0.0654077	160.865	0.130815	0.0527767	0.0527767	165.464	0.105553	0.0417624	0.0417624	151.07	0.0835249
		0.1 ppm (pourcentages)
		MEAN				STD ERR
		Compound	UPW	Total eggs	A.O.I.	Compound	UPW	Total eggs	A.O.I.
	Isovaleric acid	0.465034	0.534966	845.4	-0.0699318	0.0492252	0.0492252	128.977	0.0984504
	Myristoleic acid	0.466625	0.533375	774.4	-0.066751	0.0657488	0.0657488	159.076	0.131498
	Myristic acid	0.446977	0.553023	644	-0.106047	0.0654077	0.0654077	160.865	0.130815
	Pentadecanoic acid	0.46622	0.53378	573.8	-0.0675607	0.0527767	0.0527767	165.464	0.105553
	Blend	0.479895	0.520105	843	-0.0402098	0.0417624	0.0417624	151.07	0.0835249
						Dose : 1 ppm
		Compound A - Isovaleric acid				Compound B - Myristoleic acid				Compound C - Myristic acid				Compound D - Pentadecanoic acid				Blend				Blend (without myristoleic acid)
	Replicates	Compound	UPW	Total eggs	A.O.I.	Compound	UPW	Total eggs	A.O.I.	Compound	UPW	Total eggs	A.O.I.	Compound	UPW	Total eggs	A.O.I.	Compound	UPW	Total eggs	A.O.I.	Compound	UPW	Total eggs	A.O.I.
1 ppm Nb eggs	1	364	435	799	-0.0888611	202	297	499	-0.190381	325	278	603	0.0779436	286	400	686	-0.166181	343	236	579	0.184801	761	464	1225	0.242449
	2	283	160	443	0.277652	232	501	733	-0.366985	506	235	741	0.365722	297	254	551	0.0780399	321	195	516	0.244186	893	625	1518	0.176548
	3	338	163	501	0.349301	411	331	742	0.107817	208	412	620	-0.329032	572	226	798	0.433584	292	149	441	0.324263	1036	455	1491	0.389671
	4	212	331	543	-0.219153	280	270	550	0.0181818	296	306	602	-0.0166113	366	132	498	0.46988	348	235	583	0.193825	704	619	1323	0.0642479
	5	167	218	385	-0.132468	219	283	502	-0.12749	486	535	1021	-0.0479922	605	146	751	0.611185	270	216	486	0.111111	408	401	809	0.00865266
	MEAN	272.8	261.4	534.2	0.0372945	268.8	336.4	605.2	-0.111771	364.2	353.2	717.4	0.010006	425.2	231.6	656.8	0.285302	314.8	206.2	521	0.211637	760.4	512.8	1273.2	0.176314
	STD DEV	83.0102	119.194	159.591	0.257692	84.6209	94.7829	122.498	0.184843	127.993	120.792	179.319	0.250084	152.639	107.4	128.525	0.319785	33.4021	36.0929	60.9467	0.078878	235.003	102.578	286.203	0.15047
	STD ERR	37.1233	53.3053	71.3711	0.115243	37.8436	42.3882	54.7827	0.0826642	57.2402	54.0198	80.1939	0.111841	68.2623	48.0308	57.4782	0.143012	14.9379	16.1413	27.2562	0.0352753	105.096	45.8742	127.994	0.067292
		Compound A - Isovaleric acid				Compound B - Myristoleic acid				Compound C - Myristic acid				Compound D - Pentadecanoic acid				Blend				Blend (without myristoleic acid)
	Replicates	Compound	UPW	Total eggs	A.O.I.	Compound	UPW	Total eggs	A.O.I.	Compound	UPW	Total eggs	A.O.I.	Compound	UPW	Total eggs	A.O.I.	Compound	UPW	Total eggs	A.O.I.	Compound	UPW	Total eggs	A.O.I.
1 ppm Pourcentages	1	0.455569	0.544431	799	-0.0888611	0.40481	0.59519	499	-0.190381	0.538972	0.461028	603	0.0779436	0.41691	0.58309	686	-0.166181	0.592401	0.407599	579	0.184801	0.621224	0.378776	1225	0.242449
	2	0.638826	0.361174	443	0.277652	0.316508	0.683492	733	-0.366985	0.682861	0.317139	741	0.365722	0.53902	0.46098	551	0.0780399	0.622093	0.377907	516	0.244186	0.588274	0.411726	1518	0.176548
	3	0.674651	0.325349	501	0.349301	0.553908	0.446092	742	0.107817	0.335484	0.664516	620	-0.329032	0.716792	0.283208	798	0.433584	0.662132	0.337868	441	0.324263	0.694836	0.305164	1491	0.389671
	4	0.390424	0.609576	543	-0.219153	0.509091	0.490909	550	0.0181818	0.491694	0.508306	602	-0.0166113	0.73494	0.26506	498	0.46988	0.596913	0.403087	583	0.193825	0.532124	0.467876	1323	0.0642479
	5	0.433766	0.566234	385	-0.132468	0.436255	0.563745	502	-0.12749	0.476004	0.523996	1021	-0.0479922	0.805593	0.194407	751	0.611185	0.555556	0.444444	486	0.111111	0.504326	0.495674	809	0.00865266
	MEAN	0.518647	0.481353	534.2	0.0372945	0.444114	0.555886	605.2	-0.111771	0.505003	0.494997	717.4	0.010006	0.642651	0.357349	656.8	0.285302	0.605819	0.394181	521	0.211637	0.588157	0.411843	1273.2	0.176314
	STD DEV	0.128846	0.128846	159.591	0.257692	0.0924213	0.0924213	122.498	0.184843	0.125042	0.125042	179.319	0.250084	0.159893	0.159893	128.525	0.319785	0.039439	0.039439	60.9467	0.078878	0.0752348	0.0752348	286.203	0.15047
	STD ERR	0.0576216	0.0576216	71.3711	0.115243	0.0413321	0.0413321	54.7827	0.0826642	0.0559205	0.0559205	80.1939	0.111841	0.0715062	0.0715062	57.4782	0.143012	0.0176376	0.0176376	27.2562	0.0352753	0.033646	0.033646	127.994	0.067292
		1 ppm (pourcentages)
		MEAN				STD ERR
		Compound	UPW	Total eggs	A.O.I.	Compound	UPW	Total eggs	A.O.I.
	Isovaleric acid	0.518647	0.481353	534.2	0.0372945	0.0576216	0.0576216	71.3711	0.115243
	Myristoleic acid	0.444114	0.555886	605.2	-0.111771	0.0559205	0.0559205	80.1939	0.111841
	Myristic acid	0.505003	0.494997	717.4	0.010006	0.0559205	0.0559205	80.1939	0.111841
	Pentadecanoic acid	0.642651	0.357349	656.8	0.285302	0.0715062	0.0715062	57.4782	0.143012
	Blend	0.605819	0.394181	521	0.211637	0.0176376	0.0176376	27.2562	0.0352753
	Blend (without myristoleic acid)	0.588157	0.411843	1273.2	0.176314	0.033646	0.033646	127.994	0.067292
						Dose : 10 ppm
		Compound A - Isovaleric acid				Compound B - Myristoleic acid				Compound C - Myristic acid				Compound D - Pentadecanoic acid				Blend
	Replicates	Compound	UPW	Total eggs	A.O.I.	Compound	UPW	Total eggs	A.O.I.	Compound	UPW	Total eggs	A.O.I.	Compound	UPW	Total eggs	A.O.I.	Compound	UPW	Total eggs	A.O.I.
10 ppm Nb eggs	1	499	654	1153	-0.134432	91	1134	1225	-0.851429	640	622	1262	0.0142631	868	282	1150	0.509565	179	473	652	-0.45092
	2	558	509	1067	0.0459231	263	492	755	-0.303311	529	664	1193	-0.11316	854	363	1217	0.403451	323	255	578	0.117647
	3	460	938	1398	-0.341917	259	975	1234	-0.580227	394	633	1027	-0.232717	882	330	1212	0.455446	403	187	590	0.366102
	4	511	912	1423	-0.281799	265	694	959	-0.447341	453	474	927	-0.0226537	847	268	1115	0.519283	216	132	348	0.241379
	5	583	705	1288	-0.0947205	210	615	825	-0.490909	394	298	692	0.138728	531	513	1044	0.0172414	112	339	451	-0.503326
	MEAN	522.2	743.6	1265.8	-0.161389	217.6	782	999.6	-0.534643	482	538.2	1020.2	-0.0431078	796.4	351.2	1147.6	0.380997	246.6	277.2	523.8	-0.0458236
	STD DEV	48.7617	180.766	154.051	0.154304	74.3425	264.993	222.324	0.203396	104.286	153.014	226.26	0.139313	148.971	98.0801	72.0507	0.208577	116.105	134.042	122.434	0.403826
	STD ERR	21.8069	80.841	68.8937	0.0690068	33.247	118.509	99.4262	0.0909614	46.638	68.4298	101.187	0.0623029	66.6218	43.8627	32.222	0.0932785	51.9236	59.9453	54.7544	0.180597
		Compound A - Isovaleric acid				Compound B - Myristoleic acid				Compound C - Myristic acid				Compound D - Pentadecanoic acid				Blend
	Replicates	Compound	UPW	Total eggs	A.O.I.	Compound	UPW	Total eggs	A.O.I.	Compound	UPW	Total eggs	A.O.I.	Compound	UPW	Total eggs	A.O.I.	Compound	UPW	Total eggs	A.O.I.
10 ppm Pourcentages	1	0.432784	0.567216	1153	-0.134432	0.0742857	0.925714	1225	-0.851429	0.507132	0.492868	1262	0.0142631	0.754783	0.245217	1150	0.509565	0.27454	0.72546	652	-0.45092
	2	0.522962	0.477038	1067	0.0459231	0.348344	0.651656	755	-0.303311	0.44342	0.55658	1193	-0.11316	0.701726	0.298274	1217	0.403451	0.558824	0.441176	578	0.117647
	3	0.329041	0.670959	1398	-0.341917	0.209887	0.790113	1234	-0.580227	0.383642	0.616358	1027	-0.232717	0.727723	0.272277	1212	0.455446	0.683051	0.316949	590	0.366102
	4	0.3591	0.6409	1423	-0.281799	0.27633	0.72367	959	-0.447341	0.488673	0.511327	927	-0.0226537	0.759641	0.240359	1115	0.519283	0.62069	0.37931	348	0.241379
	5	0.45264	0.54736	1288	-0.0947205	0.254545	0.745455	825	-0.490909	0.569364	0.430636	692	0.138728	0.508621	0.491379	1044	0.0172414	0.248337	0.751663	451	-0.503326
	MEAN	0.419305	0.580695	1265.8	-0.161389	0.232678	0.767322	999.6	-0.534643	0.478446	0.521554	1020.2	-0.0431078	0.690499	0.309501	1147.6	0.380997	0.477088	0.522912	523.8	-0.0458236
	STD DEV	0.0771519	0.0771519	154.051	0.154304	0.101698	0.101698	222.324	0.203396	0.0696567	0.0696567	226.26	0.139313	0.104289	0.104289	72.0507	0.208577	0.201913	0.201913	122.434	0.403826
	STD ERR	0.0345034	0.0345034	68.8937	0.0690068	0.0454807	0.0454807	99.4262	0.0909614	0.0311514	0.0311514	101.187	0.0623029	0.0466393	0.0466393	32.222	0.0932785	0.0902983	0.0902983	54.7544	0.180597
		10 ppm (pourcentages)
		MEAN				STD ERR
		Compound	UPW	Total eggs	A.O.I.	Compound	UPW	Total eggs	A.O.I.
	Isovaleric acid	0.419305	0.580695	1265.8	-0.161389	0.0345034	0.0345034	68.8937	0.0690068
	Myristoleic acid	0.232678	0.767322	999.6	-0.534643	0.0454807	0.0454807	99.4262	0.0909614
	Myristic acid	0.478446	0.521554	1020.2	-0.0431078	0.0311514	0.0311514	101.187	0.0623029
	Pentadecanoic acid	0.690499	0.309501	1147.6	0.380997	0.0466393	0.0466393	32.222	0.0932785
	Blend	0.477088	0.522912	523.8	-0.0458236	0.0902983	0.0902983	54.7544	0.180597
						Dose : 100 ppm
		Compound A - Isovaleric acid				Compound B - Myristoleic acid				Compound C - Myristic acid				Compound D - Pentadecanoic acid				Blend				Blend (without myristoleic acid)
	Replicates	Compound	UPW	Total eggs	A.O.I.	Compound	UPW	Total eggs	A.O.I.	Compound	UPW	Total eggs	A.O.I.	Compound	UPW	Total eggs	A.O.I.	Compound	UPW	Total eggs	A.O.I.	Compound	UPW	Total eggs	A.O.I.
100 ppm Nb eggs	1	315	510	825	-0.236364	21	413	434	-0.903226	199	140	339	0.174041	546	402	948	0.151899	177	495	672	-0.473214	229	457	686	-0.332362
	2	192	274	466	-0.175966	110	329	439	-0.498861	221	142	363	0.217631	846	157	1003	0.686939	107	298	405	-0.471605	453	567	1020	-0.111765
	3	141	640	781	-0.638924	125	583	708	-0.646893	239	255	494	-0.0323887	257	220	477	0.0775681	35	360	395	-0.822785	466	438	904	0.0309735
	4	219	396	615	-0.287805	59	434	493	-0.760649	288	142	430	0.339535	190	64	254	0.496063	92	395	487	-0.622177	318	663	981	-0.351682
	5	130	171	301	-0.136213	78	425	503	-0.689861	154	221	375	-0.178667	337	102	439	0.535308	36	418	454	-0.84141	272	497	769	-0.292588
	MEAN	199.4	398.2	597.6	-0.295054	78.6	436.8	515.4	-0.699898	220.2	180	400.2	0.10403	435.2	189	624.2	0.389555	89.4	393.2	482.6	-0.646238	347.6	524.4	872	-0.211485
	STD DEV	74.2112	185.753	218.483	0.200722	41.3558	91.7998	112.042	0.148626	49.454	54.3001	62.1506	0.207242	265.779	132.804	332.171	0.262127	58.7393	72.7097	112.256	0.180467	106.987	91.901	141.434	0.16551
	STD ERR	33.1883	83.0713	97.7085	0.0897654	18.4949	41.0541	50.1065	0.0664677	22.1165	24.2837	27.7946	0.0926814	118.86	59.3919	148.551	0.117227	26.269	32.5168	50.2022	0.0807074	47.8462	41.0994	63.2511	0.0740183
		Compound A - Isovaleric acid				Compound B - Myristoleic acid				Compound C - Myristic acid				Compound D - Pentadecanoic acid				Blend				Blend (without myristoleic acid)
	Replicates	Compound	UPW	Total eggs	A.O.I.	Compound	UPW	Total eggs	A.O.I.	Compound	UPW	Total eggs	A.O.I.	Compound	UPW	Total eggs	A.O.I.	Compound	UPW	Total eggs	A.O.I.	Compound	UPW	Total eggs	A.O.I.
100 ppm Pourcentages	1	0.381818	0.618182	825	-0.236364	0.0483871	0.951613	434	-0.903226	0.587021	0.412979	339	0.174041	0.575949	0.424051	948	0.151899	0.263393	0.736607	672	-0.473214	0.333819	0.666181	686	-0.332362
	2	0.412017	0.587983	466	-0.175966	0.250569	0.749431	439	-0.498861	0.608815	0.391185	363	0.217631	0.84347	0.15653	1003	0.686939	0.264198	0.735802	405	-0.471605	0.444118	0.555882	1020	-0.111765
	3	0.180538	0.819462	781	-0.638924	0.176554	0.823446	708	-0.646893	0.483806	0.516194	494	-0.0323887	0.538784	0.461216	477	0.0775681	0.0886076	0.911392	395	-0.822785	0.515487	0.484513	904	0.0309735
	4	0.356098	0.643902	615	-0.287805	0.119675	0.880325	493	-0.760649	0.669767	0.330233	430	0.339535	0.748031	0.251969	254	0.496063	0.188912	0.811088	487	-0.622177	0.324159	0.675841	981	-0.351682
	5	0.431894	0.568106	301	-0.136213	0.15507	0.84493	503	-0.689861	0.410667	0.589333	375	-0.178667	0.767654	0.232346	439	0.535308	0.0792952	0.920705	454	-0.84141	0.353706	0.646294	769	-0.292588
	MEAN	0.352473	0.647527	597.6	-0.295054	0.150051	0.849949	515.4	-0.699898	0.552015	0.447985	400.2	0.10403	0.694778	0.305222	624.2	0.389555	0.176881	0.823119	482.6	-0.646238	0.394258	0.605742	872	-0.211485
	STD DEV	0.100361	0.100361	218.483	0.200722	0.0743131	0.0743131	112.042	0.148626	0.103621	0.103621	62.1506	0.207242	0.131063	0.131063	332.171	0.262127	0.0902336	0.0902336	112.256	0.180467	0.082755	0.082755	141.434	0.16551
	STD ERR	0.0448827	0.0448827	97.7085	0.0897654	0.0332338	0.0332338	50.1065	0.0664677	0.0463407	0.0463407	27.7946	0.0926814	0.0586133	0.0586133	148.551	0.117227	0.0403537	0.0403537	50.2022	0.0807074	0.0370092	0.0370092	63.2511	0.0740183
		100 ppm (pourcentages)
		MEAN				STD ERR
		Compound	UPW	Total eggs	A.O.I.	Compound	UPW	Total eggs	A.O.I.
	Isovaleric acid	0.352473	0.647527	597.6	-0.295054	0.0448827	0.0448827	97.7085	0.0897654
	Myristoleic acid	0.150051	0.849949	515.4	-0.699898	0.0332338	0.0332338	50.1065	0.0664677
	Myristic acid	0.552015	0.447985	400.2	0.10403	0.0463407	0.0463407	27.7946	0.0926814
	Pentadecanoic acid	0.694778	0.305222	624.2	0.389555	0.0586133	0.0586133	148.551	0.117227
	Blend	0.176881	0.823119	482.6	-0.646238	0.0403537	0.0403537	50.2022	0.0807074
	Blend (without myristoleic acid)	0.394258	0.605742	872	-0.211485	0.0370092	0.0370092	63.2511	0.0740183

## Sheet: Oviposition - Compound vs. LHW
	Compound D - Pentadecanoic acid - 10 ppm				Blend - 1 ppm
Replicates	Compound	LHW	Total eggs	A.O.I.	Compound	LHW	Total eggs	A.O.I.
1	310	114	424	0.462264	307	269	576	0.0659722
2	215	256	471	-0.0870488	88	545	633	-0.721959
3	327	53	380	0.721053	386	432	818	-0.0562347
4	113	196	309	-0.268608	211	268	479	-0.118998
5	151	402	553	-0.453888	116	150	266	-0.12782
MEAN	223.2	204.2	427.4	0.0747543	221.6	332.8	554.4	-0.191808
STD DEV	94.5156	134.975	92.132	0.497847	125.93	155.366	203.094	0.306303
STD ERR	42.2687	60.3626	41.2027	0.222644	56.3175	69.4819	90.8265	0.136983
	MEAN				STD ERR
	Compound	LHW	Total eggs	A.O.I.	Compound	LHW	Total eggs	A.O.I.
Pentadecanoic acid (10 ppm)	223.2	204.2	427.4	0.0747543	42.2687	60.3626	41.2027	0.222644
Blend (1 ppm)	221.6	332.8	554.4	-0.191808	56.3175	69.4819	90.8265	0.136983

## Sheet: EAG - 10-4g
		REP. 1		REP. 2		REP. 3		REP. 4		REP. 5		REP. 6		REP. 7		REP. 8		REP. 9		REP. 10		MEAN		STD DEV		STD ERR
		Intensity	Solvent ratio	Intensity	Solvent ratio	Intensity	Solvent ratio	Intensity	Solvent ratio	Intensity	Solvent ratio	Intensity	Solvent ratio	Intensity	Solvent ratio	Intensity	Solvent ratio	Intensity	Solvent ratio	Intensity	Solvent ratio	Intensity	Solvent ratio	Intensity	Solvent ratio	Intensity	Solvent ratio
NON ENGORGED FEMALES 9-12 days old	Air	148.699	1.13636	154.647	0.83871	136.803	0.958333	139.13	0.888889	161.345	0.888889	83.2714	0.682927	130.855	0.77193	95.1673	0.516129	78.0669	0.769231	95.7983	0.826087	122.378	0.827749	31.1854	0.164828	9.86168	0.0521232
	Hexane (solv 1)	113.011	0.863636	172.491	0.935484	118.959	0.833333	146.087	0.933333	181.513	1	113.011	0.926829	142.751	0.842105	166.543	0.903226	87.4349	0.861538	105.882	0.913043	134.768	0.901253	31.7647	0.0514811	10.0449	0.0162797
	1-octen-3-ol (Pos. Ctrl 1)	684.015	5.22727	713.755	3.87097	755.39	5.29167	793.043	5.06667	544.538	3	648.327	5.31707	737.546	4.35088	612.639	3.32258	421.561	4.15385	549.58	4.73913	646.04	4.43401	115.03	0.838787	36.3757	0.265248
	Isovaleric acid	428.253	3.27273	428.253	2.32258	422.305	2.95833	493.913	3.15556	317.647	1.75	339.033	2.78049	321.19	1.89474	315.242	1.70968	187.361	1.84615	292.437	2.52174	354.563	2.4212	88.7869	0.602442	28.0769	0.190509
	Myristoleic acid	190.335	1.45455	178.439	0.967742	160.595	1.125	180.87	1.15556	211.765	1.16667	101.115	0.829268	249.814	1.47368	172.491	0.935484	121.784	1.2	110.924	0.956522	167.813	1.12645	46.337	0.21472	14.653	0.0679005
	Myristic acid	178.439	1.36364	267.658	1.45161	136.803	0.958333	208.696	1.33333	211.765	1.16667	124.907	1.02439	208.178	1.22807	160.595	0.870968	93.6803	0.923077	105.882	0.913043	169.66	1.12331	55.2429	0.212783	17.4693	0.0672878
	Pentadecanoic acid	136.803	1.04545	208.178	1.12903	166.543	1.16667	201.739	1.28889	181.513	1	124.907	1.02439	148.699	0.877193	172.491	0.935484	90.5576	0.892308	121.008	1.04348	155.244	1.04029	37.6219	0.127821	11.8971	0.0404206
	1-octen-3-ol (Pos. Ctrl 2)	660.223	5.04545	660.223	3.58065	773.234	5.41667	848.696	5.42222	549.58	3.02778	571.004	4.68293	678.067	4	582.9	3.16129	405.948	4	539.496	4.65217	626.937	4.29892	126.026	0.878468	39.8531	0.277796
	Hexane (solv 2)	148.699	1.13636	196.283	1.06452	166.543	1.16667	166.957	1.06667	181.513	1	130.855	1.07317	196.283	1.15789	202.23	1.09677	115.539	1.13846	126.05	1.08696	163.095	1.09875	31.5893	0.0514811	9.98941	0.0162797
	Air 2	154.647	1.18182	172.491	0.935484	160.595	1.125	173.913	1.11111	181.513	1	95.1673	0.780488	172.491	1.01754	208.178	1.12903	106.171	1.04615	110.924	0.956522	153.609	1.02832	37.1474	0.11848	11.747	0.0374665
	Mean Air 1 & 2	151.673	1.15909	163.569	0.887097	148.699	1.04167	156.522	1	171.429	0.583333	89.2193	0.731707	151.673	0.894737	151.673	0.822581	92.119	0.907692	103.361	0.891304	137.994	0.928032	36.1534	0.168747	11.4327	0.0533626
	Mean Solvent1 & 2	130.855	1	184.387	1	142.751	1	156.522	1	181.513	0.617647	121.933	1	169.517	1	184.387	1	101.487	1	115.966	1	148.932	1	33.6456	0.115539	10.6397	0.0365367
	Mean Positive control 1 & 2	672.119	5.13636	686.989	3.72581	764.312	5.35417	820.87	5.24444	547.059	1.86152	609.665	5	707.807	4.17544	597.77	3.24194	413.755	4.07692	544.538	4.69565	636.488	4.36646	117.844	0.838817	37.2655	0.265257
		REP. 1		REP. 2		REP. 3		REP. 4		REP. 5		REP. 6		REP. 7		REP. 8		REP. 9		REP. 10		MEAN		STD DEV		STD ERR
		Intensity	Solvent ratio	Intensity	Solvent ratio	Intensity	Solvent ratio	Intensity	Solvent ratio	Intensity	Solvent ratio	Intensity	Solvent ratio	Intensity	Solvent ratio	Intensity	Solvent ratio	Intensity	Solvent ratio	Intensity	Solvent ratio	Intensity	Solvent ratio	Intensity	Solvent ratio	Intensity	Solvent ratio
ENGORGED FEMALES 9-12 days old	Air	166.543	0.888889	148.699	1.06383	244.898	0.925926	176.327	0.818182	195.918	0.666667	190.335	1.12281	100.84	1.11111	107.063	0.782609	194.783	1.07692	121.008	0.979592	164.641	0.943653	45.5485	0.154685	14.4037	0.0489156
	Hexane (solv 1)	166.543	0.888889	142.751	1.02128	244.898	0.925926	195.918	0.909091	215.51	0.733333	148.699	0.877193	80.6723	0.888889	113.011	0.826087	187.826	1.03846	110.924	0.897959	160.675	0.900711	51.3444	0.0873318	16.2365	0.0276167
	1-octen-3-ol (Pos. Ctrl 1)	767.286	4.09524	648.327	4.6383	1038.37	3.92593	960	4.45455	597.551	2.03333	672.119	3.96491	418.487	4.61111	523.42	3.82609	855.652	4.73077	494.118	4	697.533	4.02802	204.816	0.776565	64.7686	0.245571
	Isovaleric acid	386.617	2.06349	344.981	2.46809	480	1.81481	382.041	1.77273	568.163	1.93333	214.126	1.26316	252.101	2.77778	220.074	1.6087	431.304	2.38462	257.143	2.08163	353.655	2.01683	118.75	0.443005	37.552	0.14009
	Myristoleic acid	190.335	1.01587	154.647	1.10638	274.286	1.03704	244.898	1.13636	313.469	1.06667	160.595	0.947368	131.092	1.44444	130.855	0.956522	187.826	1.03846	115.966	0.938776	190.397	1.06879	66.6079	0.147603	21.0633	0.0466761
	Myristic acid	208.178	1.11111	160.595	1.14894	303.673	1.14815	195.918	0.909091	244.898	0.833333	160.595	0.947368	115.966	1.27778	160.595	1.17391	187.826	1.03846	95.7983	0.77551	183.404	1.03637	60.3872	0.163756	19.0961	0.0517843
	Pentadecanoic acid	208.178	1.11111	148.699	1.06383	264.49	1	205.714	0.954545	342.857	1.16667	184.387	1.08772	126.05	1.38889	160.595	1.17391	201.739	1.11538	110.924	0.897959	195.363	1.096	68.5452	0.136219	21.6759	0.0430763
	1-octen-3-ol (Pos. Ctrl 2)	761.338	4.06349	618.587	4.42553	999.184	3.77778	852.245	3.95455	960	3.26667	606.691	3.57895	423.529	4.66667	529.368	3.86957	723.478	4	453.782	3.67347	692.82	3.92767	201.549	0.403785	63.7353	0.127688
	Hexane (solv 2)	208.178	1.11111	136.803	0.978723	284.082	1.07407	235.102	1.09091	372.245	1.26667	190.335	1.12281	100.84	1.11111	160.595	1.17391	173.913	0.961538	136.134	1.10204	199.823	1.09929	80.4631	0.0873318	25.4447	0.0276167
	Air 2	196.283	1.04762	154.647	1.10638	274.286	1.03704	225.306	1.04545	411.429	1.4	166.543	0.982456	115.966	1.27778	118.959	0.869565	139.13	0.769231	110.924	0.897959	191.347	1.04335	93.4351	0.187492	29.5468	0.0592903
	Mean Air 1 & 2	181.413	0.968254	151.673	1.08511	259.592	0.981481	200.816	0.931818	303.673	1.03333	178.439	1.05263	108.403	1.19444	113.011	0.826087	166.957	0.923077	115.966	0.938776	177.994	0.993501	73.1895	0.177034	23.1446	0.0559832
	Mean Solvent1 & 2	187.361	1	139.777	1	264.49	1	215.51	1	293.878	1	169.517	1	90.7563	1	136.803	1	180.87	1	123.529	1	180.249	1	66.8403	0.133057	21.1368	0.0420764
	Mean Positive control 1 & 2	764.312	4.07937	633.457	4.53191	1018.78	3.85185	906.122	4.20455	778.776	2.65	639.405	3.77193	421.008	4.63889	526.394	3.84783	789.565	4.36538	473.95	3.83673	695.177	3.97784	197.784	0.604597	62.5449	0.19119

## Sheet: EAG - Dose response
			REP. 1		REP. 2		REP. 3		REP. 4		REP. 5		REP. 6		REP. 7		MEAN		STD DEV		STD ERR
			Intensity	Ratio solvent	Intensity	Ratio solvent	Intensity	Ratio solvent	Intensity	Ratio solvent	Intensity	Ratio solvent	Intensity	Ratio solvent	Intensity	Ratio solvent	Intensity	Ratio solvent	Intensity	Ratio solvent	Intensity	Ratio solvent
Engorged Females 9-12 Days old	1-octen-3-ol (Pos. Ctrl)	Solvent 1	173.077		96.1538		162.319		173.077		191.304		136.493		96.1538
		1e-08	182.692	1.22581	100.962	0.913043	139.13	0.941176	120.192	0.769231	162.319	0.918033	121.327	0.780488	91.3462	0.926829	131.138	0.924944	32.6702	0.150604	12.3482	0.0569228
		1e-07	149.038	1	110.577	1	162.319	1.09804	139.423	0.892308	179.71	1.01639	136.493	0.878049	105.769	1.07317	140.476	0.993994	26.474	0.083118	10.0062	0.0314157
		1e-06	206.731	1.3871	153.846	1.3913	179.71	1.21569	201.923	1.29231	231.884	1.31148	181.991	1.17073	134.615	1.36585	184.386	1.30492	32.9148	0.0857315	12.4406	0.0324035
		1e-05	389.423	2.6129	250	2.26087	284.058	1.92157	384.615	2.46154	394.203	2.22951	409.479	2.63415	461.538	4.68293	367.617	2.68621	74.0054	0.914659	27.9714	0.345709
		0.0001	543.269	3.64516	586.538	5.30435	672.464	4.54902	591.346	3.78462	649.275	3.67213	614.218	3.95122	581.731	5.90244	605.549	4.40128	43.7301	0.892285	16.5284	0.337252
		Solvent 2	125		125		133.333		139.423		162.319		174.408		100.962
		Mean Solvent 1 & 2	149.038	1	110.577	1	147.826	1	156.25	1	176.812	1	155.45	1	98.5577	1	142.073	1	31.3986	0	11.8676	0
	Isovaleric Acid	Solvent 1	96.1538		182.692		91.3462		158.654		201.923		129.808
		1e-08	149.038	1.29167	259.615	1.4026	110.577	0.938776	163.462	0.944444	182.692	0.974359	120.192	1			164.263	1.09197	53.8304	0.201936	21.9762	0.0824401
		1e-07	125	1.08333	221.154	1.19481	115.385	0.979592	168.269	0.972222	168.269	0.897436	125	1.04			153.846	1.0279	40.224	0.103471	16.4214	0.0422418
		1e-06	346.154	3	283.654	1.53247	129.808	1.10204	158.654	0.916667	187.5	1	129.808	1.08			205.929	1.43853	89.2946	0.794158	36.4544	0.324213
		1e-05	259.615	2.25	375	2.02597	201.923	1.71429	384.615	2.22222	298.077	1.58974	211.538	1.76			288.462	1.92704	78.8227	0.278625	32.1792	0.113748
		0.0001	355.769	3.08333	379.808	2.05195	312.5	2.65306	423.077	2.44444	312.5	1.66667	245.192	2.04			338.141	2.32324	61.9925	0.507174	25.3083	0.207053
		Solvent 2	134.615		187.5		144.231		187.5		173.077		110.577
		Mean Solvent 1 & 2	115.385	1	185.096	1	117.788	1	173.077	1	187.5	1	120.192	1			149.84	1	37.8466	0	15.4508	0
	Myristoleic Acid	Solvent 1	96.1538		139.423		91.3462		149.038		182.692
		1e-08	115.385	1.2973	173.077	1.07463	86.5385	1.02857	173.077	1.2	158.654	0.985075					141.346	1.11711	38.7012	0.128856	17.3077	0.0576261
		1e-07	91.3462	1.02703	129.808	0.80597	81.7308	0.971429	144.231	1	153.846	0.955224					120.192	0.95193	32.0713	0.0860895	14.3427	0.0385004
		1e-06	115.385	1.2973	139.423	0.865672	81.7308	0.971429	149.038	1.03333	163.462	1.01493					129.808	1.03653	32.0713	0.159615	14.3427	0.0713818
		1e-05	91.3462	1.02703	144.231	0.895522	76.9231	0.914286	139.423	0.966667	153.846	0.955224					121.154	0.951745	34.5686	0.0511525	15.4596	0.0228761
		0.0001	91.3462	1.02703	134.615	0.835821	76.9231	0.914286	134.615	0.933333	139.423	0.865672					115.385	0.915228	29.0458	0.073466	12.9897	0.032855
		Solvent 2	81.7308		182.692		76.9231		139.423		139.423
		Mean Solvent 1 & 2	88.9423	1	161.058	1	84.1346	1	144.231	1	161.058	1					127.885	1	39.3331	0	17.5903	0
	Myristic Acid	Solvent 1	115.385		139.423		86.5385		115.385		115.385
		1e-08	158.654	1.11864	153.846	0.955224	110.577	1.09524	153.846	1.2549	129.808	1.17391					141.346	1.11958	20.5666	0.110533	9.19766	0.049432
		1e-07	149.038	1.05085	144.231	0.895522	110.577	1.09524	120.192	0.980392	105.769	0.956522					125.962	0.995704	19.6469	0.0786669	8.78638	0.0351809
		1e-06	144.231	1.01695	120.192	0.746269	86.5385	0.857143	120.192	0.980392	149.038	1.34783					124.038	0.989716	24.8423	0.226889	11.1098	0.101468
		1e-05	139.423	0.983051	149.038	0.925373	96.1538	0.952381	120.192	0.980392	115.385	1.04348					124.038	0.976935	20.7901	0.0439855	9.29763	0.0196709
		0.0001	129.808	0.915254	139.423	0.865672	91.3462	0.904762	144.231	1.17647	115.385	1.04348					124.038	0.981127	21.3388	0.128011	9.543	0.0572484
		Solvent 2	168.269		182.692		115.385		129.808		105.769
		Mean Solvent 1 & 2	141.827	1	161.058	1	100.962	1	122.596	1	110.577	1					127.404	1	29.0458	0	12.9897	0
	Pentadecanoic Acid	Solvent 1	149.038		110.577		125		100.962		86.5385
		1e-08	182.692	1.0411	120.192	0.961538	134.615	1.27273	129.808	1.14894	105.769	1.1					134.615	1.10486	29.0458	0.116996	12.9897	0.0523224
		1e-07	168.269	0.958904	100.962	0.807692	120.192	1.13636	125	1.10638	110.577	1.15					125	1.03187	25.8902	0.146633	11.5785	0.0655765
		1e-06	153.846	0.876712	96.1538	0.769231	72.1154	0.681818	120.192	1.06383	100.962	1.05					108.654	0.888318	30.5203	0.168748	13.6491	0.0754666
		1e-05	158.654	0.90411	105.769	0.846154	96.1538	0.909091	100.962	0.893617	105.769	1.1					113.462	0.930594	25.5758	0.0979281	11.4379	0.0437948
		0.0001	158.654	0.90411	115.385	0.923077	91.3462	0.863636	110.577	0.978723	105.769	1.1					116.346	0.953909	25.3033	0.091567	11.316	0.04095
		Solvent 2	201.923		139.423		86.5385		125		105.769
		Mean Solvent 1 & 2	175.481	1	125	1	105.769	1	112.981	1	96.1538	1					123.077	1	34.6094	0	15.4778	0

## Sheet: pH values
Solution	Dose (ppm)	pH
Ultrapure Water (UPW)	x	5.35
Isovaleric acid	100	3.36
Myristoleic acid	10	5.3
Myristoleic acid	100	4.43
Myristic acid	100	4.97
Pentadecanoic acid	100	4.98
Blend of compounds	1	5.94
Blend of compounds	100	4.01
Larval holding water (LHW) at 100 larvae / 100 ml	x	5.42
